# Supplementary material for: Upcycled vs. Sustainable: Identifying Consumer Segments and Recognition of Sustainable and Upcycled Foods Within the United States
Source: Foods. 2025 Oct 15;14(20):3508. doi: 10.3390/foods14203508 (PMC12562476; doi:10.3390/foods14203508)
Supplement: Supplementary file 1 [file foods-14-03508-s001.zip]

Archive with 1 entries (1 files):
- foods-3848123-S1 - Preliminary test screener and demographics.pdf
